# Supplementary material for: Case Report: Two New Cases of Chromosome 12q14 Deletions and Review of the Literature
Source: Front Genet. 2021 Sep 1;12:716874. doi: 10.3389/fgene.2021.716874 (PMC8441011; doi:10.3389/fgene.2021.716874)
Supplement: Supplementary Table 1 — Summary of reported 12q deletions. [file Data_Sheet_1.xlsx]

## Sheet: Supplementary Table 1 
Supplementary Table 1: Summary of reported 12q deletions
Clusters	Article	# of reported individuals
1	Tonoki et al. 1998	1
	Gallego et al. 2000	1
	Rapley et al. 2001	1
	Filla et al. 2006	1
	Adam et al. 2010	2
	Carlsen et al. 2015	1
	Weng et al. 2018	1
2	Menten et al. 2007	3
	Mari et al. 2009	1
	Buysse et al. 2009	2
	Sprengler et al. 2010	1
	Lynch et al. 2011	6
	Alyaqoud et al. 2012	1
	Bibb et al. 2012	2
	Takenouchi et al. 2012	1
	Roca et al. 2014	1
	McCormack et al. 2015	2
	Fischetto et al. 2017	3
	Heldt et al. 2018	3
	Mercadante et al. 2020	1
3	Meinecke et al. 1987	1
	Watson et al. 1989	1
	Tocyap et al. 2006	1
	Schluth et al. 2008	1
	Yamanishi et al. 2008	1
	Vergult et al. 2011	3
	Lopez et al. 2012	1
	Alesi et al. 2017	1
	Alesi et al. 2019	1
	Uehara et al. 2019	1
4	Brady et al. 1999	1
	Rauen et al. 2000	1
	Rauen et al. 2002	1
	James et al. 2005	1
	Klein et al. 2005	1
	Al Maawali et al. 2013	1
	Mastumoto et al. 2014	1
	Oliveira et al. 2015	1
	Cano et al. 2016	1
	Mckenna et al. 2019	1
5	Sathya et al.1999	1
	Plotner et al. 2003	1
	Niyazov et al. 2007	2
	Bapel et al. 2010	1
	Al-Zahrani et al. 2011	1
	Kehrer et al. 2013	1
	Qiao et al. 2013	1
	Chouery et al. 2013	1
	Palumbo et al. 2015	1
	Verhoeven et al. 2015	1
	Labonne et al. 2016	1
Total	52	69

## Sheet: Supplementary Table 2 
Supplementary Table 2: Summary of overlapping clinical features of 27 reported individuals with deletions at 12q13q15 (12q14)
	Clinical features
		Menten [2007]	Menten [2007]	Menten [2007]	Mari [2009]	Buysse [2009]	Buysse [2009]	Spengler [2010]	Lynch [2011]	Lynch [2011]	Lynch [2011]	Lynch [2011]	Lynch [2011]	Lynch [2011]	Alyaqoub [2012]	Bibb [2012]	Bibb [2012]	Takenouchi [2012]	Nso-Roca [2014]	Mc Cormack[2015]	Mc Cormack[2015]	Fischetto [2017]	Fischetto [2017]	Fischetto [2017]	Heldt [2018]	Heldt [2018]	Heldt [2018]	Mercadante [2020]
	individual	1	2	3	4	5	6	7	8	9	10	11	12	13	14	15	16	17	18	19	20	21	22	23	24	25	26	27
General	Age (yrs)	16y	14y	18y	3y	1y	4y	16y	10y	3y	4y,6m	6y,5m	20y	4y,4m	7y	12	45	2y,4m	9y	3y	4y, 5m	42y	16y	6y	27y	29y	52y	3y
	Birth weight (kg)	2.06	2.3	NR	1.7	2.5	2.1	2.7	2.05	1.93	3.6	1.9	2.9	2.8	1.4	1.9	1.9	0.53	1.9	2.5	2.6	NR	2.0	2.0	2.3	1.9	NR	2.4	total
	Gender	F	F	M	M	M	M	F	F	F	M	M	M	M	F	F (daug)	F (mother)	F	F	M	F	F (mother)	M (son)	M (son)	F (daug)	M (son)	F (mother)	M	13M, 14F	%
	Developmental delay/intelectual disability	+	+	+	+	+	+	+	+	+	+	+	+	+	+	+	+	-	+	-	+	NR	NR	+	NR	+	NR	+	21/23	91.3043
	Growth retardation	+	+	+	+	+	+	+	+	+	+	+	+	+	+	+	+	+	+	+	-	+	+	+	+	+	+	+	26/27	96.2963
	Feeding difficulties / vomiting -reflux	NR	NR	NR	+	+	+	-	+	+	+	NR	+	-	NR	NR	NR	+	+	+	NR	+	NR	NR	+	+	+	NR	14/16	87.5
	IUGR	NR	NR	NR	+	+	+	+	NR	NR	NR	NR	NR	NR	+	NR	NR	+	+	+	NR	+	+	+	NR	NR	NR	NR	11/11	100
Head/face Dysmorphism	Broad/prominent/high/big forehead (head)	NR	NR	NR	+	+	NR	+	+	+	NR	NR	NR	NR	NR	NR	NR	NR	+	NR	+	NR	NR	NR	+	-	-	+	9/11	81.8182
	Telecanthus/hyper-hypotelorism	+	NR	NR	NR	NR	NR	NR	NR	+	NR	NR	NR	NR	NR	+	NR	NR	NR	NR	+	NR	NR	NR	NR	NR	NR	NR	4/4	100
	Up/downward slant/small palpebral fissures	NR	NR	NR	NR	NR	NR	NR	NR	+	NR	+	+	NR	NR	NR	+	NR	NR	NR	NR	NR	+	NR	NR	NR	NR	+	6/6	100
	Nose, bridge - Short /broad/high/upturned	+	NR	NR	NR	NR	NR	NR	+	+	NR	NR	+	+	NR	+	NR	NR	NR	NR	NR	NR	+	+	NR	NR	NR	NR	8/8	100
	Thin (upper) lip	NR	+	NR	NR	NR	+	+	NR	+	NR	NR	NR	+	NR	NR	NR	NR	+	+	NR	+	+	+	NR	NR	NR	NR	10/10	100
	Low set ears or rotated ears	NR	NR	NR	NR	NR	NR	NR	NR	+	NR	NR	NR	+	NR	+	NR	NR	NR	NR	NR	NR	NR	NR	NR	NR	NR	+	4/4	100
	Long/flat philtrum	NR	NR	NR	NR	NR	NR	NR	NR	+	NR	NR	NR	+	NR	NR	NR	NR	NR	NR	NR	NR	NR	NR	NR	NR	NR	NR	2/2	100
Oral & voice abnormality	Mouth abnormality (large/up-downturned etc)	NR	NR	NR	+	NR	NR	-	NR	NR	NR	NR	NR	NR	NR	NR	NR	NR	NR	NR	NR	NR	NR	NR	NR	NR	NR	NR	1/2	50
	Irregular teeth	+	NR	+	NR	NR	NR	-	NR	NR	NR	NR	NR	NR	NR	NR	NR	NR	NR	NR	NR	NR	+	NR	NR	NR	NR	NR	3/4	75
	Cleft lip/palate	NR	NR	NR	NR	NR	NR	NR	NR	NR	NR	NR	+	NR	NR	NR	NR	+	NR	NR	NR	NR	NR	NR	NR	NR	NR	-	2/3	66.6667
	High/arched palate	NR	NR	NR	+	NR	NR	NR	NR	NR	NR	NR	NR	NR	NR	NR	NR	NR	NR	NR	NR	NR	NR	NR	NR	NR	NR	NR	1/1	100
	Retrognathia/macro-micrognathia	+	NR	NR	+	NR	NR	NR	NR	+	NR	NR	NR	NR	NR	+	NR	NR	NR	NR	NR	NR	NR	+	NR	NR	NR	+	6/6	100
	Speech - nasal, delay/no speech	NR	NR	+	+	NR	NR	-	+	+	+	+	+	+	+	+	+	NR	NR	+	+	NR	NR	+	NR	NR	NR	+	15/16	93.75
Skeleton	Hand/fingers abnormality	NR	NR	NR	NR	NR	NR	+	+	+	+	+	+	+	NR	+	+	+	NR	NR	NR	NR	NR	NR	NR	NR	NR	+	11/11	100
	kyphoscoliosis/scoliosis	NR	+	NR	NR	NR	NR	+	+	NR	NR	NR	NR	NR	NR	NR	NR	NR	NR	NR	NR	NR	NR	NR	+	NR	NR	NR	4/4	100
	Osteopoikilosis	+	+	+	NR	-	-	NR	-	NR	NR	NR	NR	NR	-	NR	+	NR	-	NR	-	+	+	NR	-	-	-	NR	6/15	40
	Feet/toe abnormality	NR	NR	NR	NR	NR	NR	-	NR	NR	NR	+	+	NR	NR	NR	NR	NR	NR	NR	NR	NR	NR	NR	NR	NR	NR	+	3/4	75
Other	Eye abnormalities / strabismus	NR	NR	NR	NR	NR	NR	NR	NR	NR	NR	NR	NR	+	NR	+	NR	NR	+	+	+	+	NR	-	NR	NR	NR	+	7/8	87.5
	Ear abnormalities / recurrent infections	NR	NR	NR	NR	NR	NR	-	NR	NR	NR	NR	NR	NR	NR	+	NR	NR	NR	NR	NR	NR	NR	NR	NR	NR	NR	-	1/3	33.3333
	Cardiac abnormalities	NR	NR	NR	+	NR	NR	NR	NR	+	NR	NR	+	+	NR	NR	NR	+	NR	NR	NR	NR	NR	-	NR	+	NR	-	6/8	75
	Brain abnormalities	NR	NR	NR	NR	NR	NR	NR	NR	NR	NR	NR	NR	+	+	+	NR	NR	NR	NR	+	NR	NR	NR	NR	NR	NR	-	4/5	80
	Behavioral issues/autistic/shy/hyperactive	NR	NR	NR	+	NR	NR	NR	+	+	NR	+	NR	NR	NR	+	NR	-	+	+	+	NR	NR	NR	NR	NR	NR	NR	8/9	88.8889
	Pigmentation (spot)/ mongolian spot	NR	+	NR	NR	NR	NR	-	NR	NR	NR	NR	NR	NR	NR	NR	+	NR	+	NR	NR	NR	NR	NR	NR	NR	NR	NR	3/4	75
	Hypotonia	NR	NR	NR	+	+	NR	-	NR	NR	NR	NR	NR	NR	NR	NR	NR	NR	NR	NR	NR	NR	NR	NR	NR	NR	NR	NR	2/3	66.6667
	LEMD3	+	+	+	-	+	+	+	+	+	-	-	-	-	-	+	+	-	+	+	+	+	+	+	-	-	-	-	16/27	48.1481
Genes affected	HMGA2 deletion (partial)	+	+	+	+	+	+	+	+	+	-	-	-	-	+	+	+	+	+	+	-	+	+	+	+	+	+	+	22/27	81.4815
	LLPH	+	+	+	+	+	+	+	+	+	-	-	-	-	+	+	+	+	+	+	-	+	+	+	+	+	+	+	22/27	81.4815
	TMBIM4	+	+	+	+	+	+	+	+	+	-	-	-	-	+	+	+	+	+	+	-	+	+	+	+	+	+	+	22/27	81.4815
	GRIP1	+	+	+	+	+	+	-	+	+	-	-	-	-	+	+	+	+	+	+	-	-	-	-	+	+	+	+	18/27	66.6667
	CAND1	+	+	+	+	+	+	-	+	-	-	-	-	-	+	+	+	+	-	-	-	-	-	-	-	-	-	-	11/27	40.7407
	DYRK2	-	-	-	-	-	+	-	-	-	-	-	-	-	+	+	+	+	-	-	-	-	-	-	-	-	-	-	5/27	18.5185
Coordinates	cytogenetic deletion	q14.2q15	q14.1q15	q14.2q15	q14.3	q14.1q15	q14.3q15	q14.3	q13.3q15	q13.3q14.3	q13.3q14.1	q13.3q14.2	q13.3q14.1	q13.3q14.1	q14.3q15	q14.3q15	q14.3q15	q14.3q15	q14~	q14.2q14.3	q14.1q14.3	q14.2q14.3	q14.2q14.3	q14.2q14.3	q14.3	q14.3	q14.3	q14.3
	chr12 deletion in bp	63348012-69440019b~	62680023-68645461b~	65056382-68493828b~	66183733-67983733c	58843733-67793733c~	65183733-68663733d	65413733-66713733d~	57906593-68023217c	57442139-67564666c	57418032-60493254c	57437003-63473610c	57222073-58510966c	57057999-60043247c	66273923-70442979c	65404153-68624376c	65404153-68624376c	66080229-70062135c	59150000-67500000c~	63169460-66983229d	60220054-65843601d	64638433-66555663d	64638433-66555663d	64638433-66555663d	65863186-67528640c	65863186-67528640c	65863186-67528640c	66358287-66782791c
*
a	G-banding
b	BAC
c	array-CGH
d	SNP-array

## Sheet: Supplementary Table 3 
Supplementary Table 3: Genes included in SROs
		SRO1	SRO2	in total
Cluster 1	genomic coordinates	chr12:42550907-43344183	chr12:44830147-45964945
	genes	YAF2, ZCRB1, PPHLN1, PRICKLE1	NELL2, DBX2, ANO6	8 genes
Cluster 2	genomic coordinates	chr12:57437003-58510966	chr12:66273923-66555663
	genes	MYO1A, NEMP1, NAB2, STAT6, LRP1, NXPH4, SHMT2, NDUFA4L2, STAC3, R3HDM2, INHBC, INHBE, GLI1, ARHGAP9, MARS1, DDIT3, DCTN2, MBD6, KIF5A, PIP4K2C, ARHGEF25, B4GALNT1, OS9, AGAP2, TSPAN31, CDK4, MARCHF9, CYP27B1, METTL1, EEF1AKMT3, TSFM, AVIL, CTDSP2, ATP23	HMGA2, LLPH, TMBIM4	37 genes
Cluster 3	genomic coordinates	chr12:70672317-70757341	N/A
	genes	CNOT2	N/A	1 gene
Cluster 4	genomic coordinates	chr12:78994368-89969850	chr12:91556728-92600000
	genes	SYT1, PAWR, PPP1R12A, OTOGL, PTPRQ, MYF6, MYF5, LIN7A, ACSS3, PPFIA2, CCDC59, METTL25, TMTC2, SLC6A15, TSPAN19, LRRIQ1, ALX1, RASSF9, NTS, MGAT4C, C12orf50, TMTC3, CEP290, KITLG, DUSP6, POC1B, GALNT4	DCN, BTG1	29 genes
Cluster 5	genomic coordinates	chr12:121908905-122269437	chr12:130968324-132568324 (proximal region) chr12:133061777-133722189 (distal region)
	genes	KDM2B, ORAI1, MORN3, TMEM120B, RHOF, SETD1B	Proximal region: RIMBP2, STX2, RAN, ADGRD1, SFSWAP, MMP17, PUS1, ULK1, EP400 Distal region: FBRSL1, P2RX2, POLE, PXMP2, PGAM5, ANKLE2, GOLGA3, CHFR, ZNF605, ZNF26, ZNF84, ZNF140, ZNF891, ZNF10	29 genes

## Sheet: Supplementary Table 4 
Supplementary Table 4: Summary of clinical features of 8 reported individuals with deletions at 12q11.1q13.1
	Clinical features	Articles
		Tonoki [1998]*	Gallego [2000]*	Rapley [2001]	Failla [2008]	Adam [2010]	Adam [2010]	Carlsen [2015]	Weng [2018]
	Individual	1	2	3	4	5 (father)	6 (son)	7	8	total
General	Gender	M	M	M	M	M	M	M	F	7M, 1F	%
	Developmental delay/intelectual disability	+	+	+	+	-	+	+	+	7/8	87.5
	Growth retardation	+	+	+	+	+	+	+	+	8/8	100
	Feeding difficulties / vomiting -reflux	+	NR	NR	+	+	+	+	+	6/6	100
	IUGR	+	-	NR	+	NR	NR	-	-	2/5	40
Head/face Dysmorphism	Broad/prominent/high/forehead	+	+	+	+	-	+	+	+	7/8	87.5
	Telecanthus/hyper-hypotelorism	+	NR	NR	NR	+	+	+	-	4/5	80
	Up/downward slant/small palpebral fissures	+	+	+	+	+	+	+	+	8/8	100
	Nose, bridge - Short /broad/high/upturned	+	NR	NR	+	+	+	+	+	6/6	100
	Thin upper lip	-	NR	-	-	-	-	-	-	0/7	0
	Low set ears or rotated ears / large ears	+	+	+	+	-	+	+	+	7/8	87.5
	Bilateral ptosis	+	NR	+	NR	NR	NR	-	-	2/4	50
	Long/flat philtrum	+	NR	NR	+	NR	NR	-	-	2/4	50
Oral & voice abnormality	Mouth abnormality (large/up-downturned etc)	+	+	NR	+	-	-	+	+	5/7	71.4286
	Irregular teeth	+	NR	NR	+	NR	NR	+	-	3/4	75
	Cleft lip/palate	+	+	NR	+	-	-	-	NR	3/6	50
	High arched palate	+	+	NR	+	NR	NR	-	NR	3/4	75
	Retrognathia/macro-micrognathia	+	NR	NR	NR	NR	NR	-	NR	1/2	50
	Speech - nasal, delay/no speech	NR	+	NR	+	+	+	+	NR	5/5	100
	Macrostomia	NR	NR	NR	NR	NR	NR	NR	NR	0/0	0
Skeleton	Hand/fingers abnormality	+	+	+	+	+	+	+	+	8/8	100
	kyphoscoliosis / scoliosis	+	NR	NR	NR	NR	NR	-	NR	1/2	50
	Osteopoikilosis	NR	NR	NR	NR	NR	NR	-	NR	0/1	0
	Feet/toe abnormality	+	+	NR	+	NR	NR	+	+	5/5	100
Ectodermal	Fine or sparse hair/eyebrows	+	NR	NR	-	NR	NR	-	NR	1/3	33.3333
	Cutis marmorata	-	NR	-	-	-	-	-	NR	0/6	0
	Xerosis, keratosis, Hyperkeriosis/ Rash	-	NR	-	+	NR	NR	-	NR	1/4	87.5
Other	Eye abnormalities / strabismus	+	+	+	+	+	-	+	+	7/8	87.5
	Ear abnormalities / recurrent infections	+	NR	NR	+	-	-	-	NR	2/5	87.5
	Cardiac abnormalities	-	NR	-	-	-	-	+	+	2/7	28.5714
	Brain abnormalities	-	NR	NR	+	NR	NR	-	NR	1/3	33.3333
	Kidney abnormalities	-	NR	-	-	NR	NR	-	NR	0/4	0
	Diabetes / insulin related	NR	NR	NR	NR	NR	NR	-	NR	0/1	0
	Testes/Vulva abnormalities	+	NR	+	+	NR	NR	-	NR	3/4	75
	Short / webbed neck	+	NR	NR	NR	NR	NR	-	NR	1/2	50
	Behavioral issues/autistic/shy/hyperactive	NR	NR	NR	NR	NR	NR	-	+	1/2	50
	Seizures / epileptic	NR	NR	NR	NR	NR	NR	-	NR	0/1	0
	Obesity	NR	NR	NR	NR	NR	NR	-	-	0/2	0
	Pigment abnormalities/ mongolian spot	NR	NR	NR	NR	NR	NR	-	NR	0/1	0
	Hypotonia	+	-	+	+	NR	NR	+	NR	4/5	80
	Haematemesis	NR	NR	NR	NR	NR	NR	NR	NR	0/0	0
Genes affected	GLT8D3	+	+	+	-	+	+	-	-
	YAF2	+	+	+	+	+	+	-	-
	ZCRB1	+	+	+	+	+	+	-	-
	PPHLN1	+	+	+	+	+	+	-	-
	PRICKLE1	+	+	+	+	+	+	-	-
	NELL2	+	+	+	+	-	-	+	+
	DBX2	+	+	+	+	-	-	+	+
	ANO6	+	+	+	+	-	-	+	+
Coordinates	cytogenetic deletion	q12q13.11	q11q13	q12q13.11	q12q13.11	q12	q12	q12	q12q13.11
	chr12 deletion in bp	41826511-48566447a ~	38033556-48084277b	39161047-46659647b~	42550907-46663208c~	42176688-43344183c	42176688-43344183c	44830147–45964945c	43418911-46601627d
		* Myake [2004] described the same patients as identified by Tonoki and Gallego
*
a	G-banding
b	BAC
c	array-CGH
d	SNP-array

## Sheet: Supplementary Table 5
Supplementary Table 5: Summary of overlapping clinical features of 11 reported probands with deletions at 12q13.3q23.1
	Clinical features
		Watson [1989]	Tocyap [2006]	Schluth [2008]	Schluth [2008]	Yamanishi [2008]	Vergult [2011]	Vergult [2011]	Vergult [2011]	Lopez [2012]	Alesi [2017]	Alesi [2019]	Uehara [2019]
	Patient number	1	2	3	3	4	5	6	7	8	9	10	11
General	Age	14w	3y	5y	5y	21m	16y	11y	21y	4y	29y	13y	5y10m	total
	Gender	F	M	F	F	F	M	F	F	F	M	M	F	4M,7F
	Birth weight (kg)	3.3	NR	2.1	2.1	1.53	2.63	2.85	3.5	3.5	3.3	2.14	3.14	2.54	%
	Developmental delay/intelectual disability	+	NR	+	+	+	+	+	+	+	+	+	+	10/10	100
	Growth retardation	NR	+	+	+	+	-	NR	-	+	NR	+	-	5/8	62.5
	Feeding difficulties / vomiting -reflux	+	NR	+	+	+	+	+	-	+	+	+	-	8/10	80
	IUGR	NR	NR	+	+	+	NR	NR	NR	NR	NR	-	NR	2/3	66.6667
Head/face Dysmorphism	Broad/prominent/high/big forehead (head)	+	+	+	+	NR	+	+	+	NR	NR	NR	NR	6/6	100
	Telecanthus/hyper-hypotelorism	NR	+	+	+	+	+	-	-	NR	+	+	NR	6/8	75
	Up/downward slant/small palpebral fissures	NR	NR	+	+	+	+	NR	NR	NR	NR	+	+	5/5	100
	Nose, bridge - Short /broad/high/upturned	+	NR	+	+	+	NR	NR	NR	+	+	+	NR	6/6	100
	Thin upper lip	+	NR	+	+	NR	NR	NR	NR	+	NR	NR	NR	3/3	100
	Low set ears or rotated ears	+	+	+	+	+	NR	+	+	NR	+	+	+	9/9	100
	Long/flat philtrum	NR	NR	+	+	NR	+	NR	NR	NR	+	-	NR	3/4	75
Oral & voice abnormality	Mouth abnormality (large/up-downturned etc)	NR	NR	+	+	NR	+	NR	NR	+	+	+	NR	4/4	100
	Irregular teeth	-	-	-	-	-	-	-	-	-	-	NR	+	1/10	10
	Cleft lip/palate	-	-	-	-	+	-	-	-	-	-	+	+	3/11	27.2727
	High arched palate	+	+	NR	NR	NR	+	NR	NR	NR	NR	+	NR	4/4	100
	Retrognathia/macro-micrognathia	NR	NR	+	+	NR	NR	NR	NR	NR	+	-	+	3/4	75
	Speech - nasal, delay/no speech	NR	NR	+	+	NR	+	+	+	+	+	+	+	8/8	100
Skeleton	Hand/fingers abnormality	-	+	+	+	+	+	-	-	+	-	+	+	7/11	63.6364
	kyphoscoliosis/scoliosis	NR	NR	NR	NR	NR	NR	NR	NR	NR	NR	+	-	1/2	50
	Osteopoikilosis	NR	NR	NR	NR	NR	NR	NR	NR	NR	NR	NR	-	0/1	0
	Feet/toe abnormality	+	-	+	+	+	+	+	-	-	+	+	+	8/11	72.7273
Other	Fine or sparse hair/eyebrows	+	NR	+	+	+	NR	NR	NR	NR	NR	+	NR	4/4	100
	Eye abnormalities / strabismus	-	+	NR	NR	+	NR	+	+	NR	NR	-	+	5/7	71.4286
	recurrent infections	NR	NR	NR	NR	NR	+	NR	+	NR	+	-	-	3/5	60
	Cardiac abnormalities	-	+	+	+	-	NR	NR	NR	-	NR	+	-	3/7	42.8571
	Brain abnormalities	-	NR	NR	NR	+	NR	NR	NR	-	+	-	-	2/6	33.3333
	Kidney abnormalities	-	NR	NR	NR	NR	NR	NR	NR	NR	NR	+	NR	1/2	50
	genital abnormalities	-	NR	NR	NR	NR	NR	NR	NR	NR	+	-	-	1/4	25
	Behavioral issues/autistic/shy/hyperactive	NR	NR	NR	NR	NR	NR	NR	NR	NR	NR	-	NR	0/1	0
	Seizures / epileptic	NR	NR	NR	NR	NR	NR	NR	NR	NR	NR	NR	NR	0/0	0
	Hypotonia	NR	NR	+	+	NR	+	NR	NR	NR	NR	+	-	3/4	75
Gene affected	CNOT2	+	+	+	+	+	+	+	+	+	+	+	+
	KCNMB4	+	+	+	+	+	+	+	+	+	+	-	-
	PTPRR	+	+	+	+	+	+	+	+	+	-	-	-
	TSPAN8	+	+	+	+	+	+	+	+	+	-	-	-
	LGR5	+	+	+	+	+	+	+	+	+	-	-	-
Coordinates	cytogenetic deletion	q15q21.2	q15q23	q15q21.2	q15q21.2	q15q21.2	q15q21.1	q15q21.1	q15q21.1	q15q21.1	q15	q15	q15
	chr12 deletion in bp	67700001-80300000a	69912733-94076532e~	68582752-78553987b	68582752-78553987b	67700001-80300000a	69354696-71853018c	70496651-73086047c	70515973-73086047c	70178509-74883975c	70232655-70974979c	70672317-70757341d	69433936-70758925c
*
a	G-banding
b	BAC
c	array-CGH
d	SNP-array
e	Microsatellite Marker Analysis

## Sheet: Supplementary Table 6
Supplementary Table 6: Summary of overlapping clinical features of 10 reported individuals with deletions at 12q21.1q23.2
	Clinical features	Articles
		Brady [1999]	Rauen [2000]	Rauen [2002]	James [2005]	Klein [2005]	Al Maawali [2013]	Mastumoto [2014]	Oliveira [2015]	Cano [2016]	Mckenna [2019]
	Individual	1	2	3	4	5	6	7	8	9	10
General	Birth weight (kg)	2.9	2.9	3.1	3.3	3.3	2.1	2.3	2.2	NR	1.7	total
	Gender	F	F	M	F	M	M	M	F	F	M	5M, 5F	%
	Developmental delay/intelectual disability	+	+	+	+	+	+	+	+	+	+	10/10	100
	Growth retardation	+	+	-	-	-	-	-	+	NR	-	3/9	33.3333
	Feeding/stomach difficulties / vomiting/reflux	+	NR	NR	+	+	NR	NR	+	-	+	5/6	83.3333
	IUGR	-	-	-	-	-	-	NR	-	-	NR	0/8	0
Head/face Dysmorphism	Broad/prominent/high/big forehead (head)	+	+	+	-	+	NR	+	+	NR	NR	6/7	85.7143
	Telecanthus/hyper-hypotelorism	+	+	+	-	+	+	+	-	NR	NR	6/8	75
	Up/downward slant/small palpebral fissures	NR	+	+	-	NR	NR	NR	+	NR	NR	3/4	75
	Nose, bridge - Short /broad/high/upturned	NR	+	+	-	+	+	+	+	NR	+	7/8	87.5
	Thin upper lip	NR	NR	NR	NR	NR	NR	NR	NR	NR	NR	0/0	0
	Low set ears or rotated ears	+	+	+	+	+	+	+	+	NR	+	9/9	100
	Bilateral ptosis	+	+	+	NR	NR	NR	NR	NR	NR	-	3/4	75
	Long/flat philtrum	NR	NR	NR	NR	+	+	+	NR	NR	NR	3/3	100
Oral & voice abnormality	Mouth- large/small/up-downturned etc)	NR	NR	+	NR	NR	NR	NR	NR	NR	NR	1/1	100
	Irregular teeth	NR	NR	NR	NR	NR	NR	NR	NR	NR	Nr	0/0	0
	Cleft lip/palate	NR	NR	NR	-	NR	NR	NR	NR	NR	Nr	0/1	0
	High arched palate	NR	+	NR	+	NR	NR	+	NR	NR	NR	3/3	100
	Retrognathia/macro-micrognathia	NR	NR	+	NR	NR	NR	NR	+	NR	NR	2/2	100
	Speech - nasal, delay/no speech	+	+	+	+	+	+	+	+	+	NR	9/9	100
	Macrostomia	NR	NR	NR	NR	NR	NR	NR	NR	NR	NR	0/0	0
Skeleton	Hand/fingers abnormality	NR	NR	+	-	+	-	NR	+	+	+	5/7	71.4286
	kyphoscoliosis/scoliosis	NR	NR	NR	NR	+	NR	NR	NR	NR	NR	1/1	100
	Osteopoikilosis	NR	NR	NR	NR	NR	NR	NR	NR	NR	NR	0/0	0
	Feet/toe abnormality	NR	NR	+	-	+	+	NR	+	+	+	6/7	85.7143
Ectodermal	Fine or sparse hair/eyebrows	+	+	+	+	+	NR	+	+	NR	-	7/8	87.5
	Cutis marmorata	NR	NR	NR	NR	NR	NR	NR	NR	NR	-	0/1	0
	Xerosis, keratosis, Hyperkeritosis/ Rash	NR	+	+	+	+	+	NR	+	NR	-	6/7	85.7143
Other	Eye abnormalities / strabismus	-	+	-	+	+	-	-	+	+	NR	5/9	55.5556
	Ear abnormalities / recurrent infections	-	NR	NR	-	+	-	-	NR	NR	NR	1/5	20
	Cardiac abnormalities	-	+	+	-	+	-	-	-	NR	+	4/9	44.4444
	Brain abnormalities	NR	+	-	-	+	-	+	+	-	+	5/9	55.5556
	Kidney/renal abnormalities	NR	+	+	NR	+	-	-	+	NR	-	4/7	57.1429
	Diabetes / insulin related	NR	NR	NR	NR	NR	NR	NR	NR	NR	NR	0/0	0
	Testes/Vulva abnormalities	-	NR	+	-	+	NR	NR	-	NR	+	3/6	50
	Short / webbed neck	+	NR	NR	NR	NR	NR	NR	+	NR	+	3/3	100
	Behavioral issues/autistic/shy/hyperactive	NR	NR	NR	NR	NR	+	NR	NR	NR	NR	1/1	100
	Seizures / epileptic	NR	NR	NR	NR	NR	NR	NR	NR	NR	NR	0/0	0
	Obesity	NR	NR	NR	NR	NR	NR	NR	NR	NR	NR	0/0	0
	Pigmented spot/ mongolian spot	NR	NR	NR	NR	NR	NR	NR	NR	NR	NR	0/0	0
	Hypotonia	NR	NR	+	NR	NR	NR	-	+	NR	NR	2/3	66.6667
	Haematemesis	NR	NR	NR	NR	NR	NR	NR	NR	NR	NR	0/0	0
Gene affected	MYF6	+	+	+	+	+	-	+	+	+	+
	LIN7A	+	+	+	+	+	-	+	+	+	+
	KITLG	+	+	+	+	+	-	+	+	+	+
	DCN	+	+	-	+	+	+	-	+	+	-
	BTG1	+	+	-	+	+	+	-	+	-	-
Coordinates	cytogenetic deletion	q21.2q23.2	q21.2q22	q21.2q22	q21.1q21.33	q21.2q22	q21.33q22	q21.2q21.33	q21.1q22	q21.2q21.33	q21.1q21.33
	chr12 deletion in bp	75700001-103800000a~	75700001-96200000a~	70117646-90655880c~	71500001-92600000a~	70117646-95415671c~	91556728-92767834c	77203574-91264613c	75415458-92699266c	78994368-91981265d	74119800-89969850c
*
a	G-banding
b	BAC
c	array-CGH
d	SNP-array

## Sheet: Supplementary Table 4
Supplementary Table 4 : Summary of overlapping clinical features of 13 reported probands with deletions at 12q22q24.33 (deletion cluster 4)
	Clinical features	Articles
		Sathya [1999]	Plotner [2003]	Niyazof [2007]	Niyazof [2007]	Baple [2010]	Al-Zahrani [2011]	Kehrer [2013]	Qiao [2013]	Chouery [2013]	Palumbo [2014]	Verhoeven [2015]	Labonne [2016]
	Patient number	1	3	4	5	6	7	8	9	10	11	12	13
General	Birth weight (kg)	2.63	2.84	3.5	2.6	4.1	NR	3.1	NR	2.9	2.6	3.25	NR	total
	Gender	M	M	M	M	F	M	M	F	F	F	M	M	9M, 4F	%
	Delay development	+	+	-	+	+	+	+	+	+	+	+	+	12/13	92.3077
	Mental retardation	NR	NR	+	+	-	NR	+	+	NR	+	-	-	5/13	38.4615
	Growth retardation	NR	+	-	+	-	+	-	-	-	-	-	-	3/13	23.0769
	Feeding difficulties / vomiting -reflux	+	NR	-	-	-	NR	NR	NR	NR	NR	NR	+	3/13	23.0769
	IGUR	NR	NR	NR	NR	NR	NR	NR	NR	-	NR	NR	NR	0/13	0
Head/face Dysmorphism	Broad/prominent/high/big forehead (head)	-	NR	-	-	NR	NR	-	NR	NR	NR	-	+	1/13	7.69231
	Telecanthus/hyper-hypotelorism	-	NR	-	-	NR	NR	-	NR	NR	NR	-	+	2/13	15.3846
	Up/downward slant/small palpebral fissures	+	NR	-	-	+	NR	-	+	NR	+	-	-	4/13	30.7692
	Nose - Short /broad/high/upturned	+	+	-	-	+	NR	-	+	+	+	+	NR	8/13	61.5385
	Thin upper lip / full lip	-	NR	-	-	+	NR	-	NR	+	+	-	NR	3/13	23.0769
	Low set ears or rotated ears / large ears	-	+	-	+	+	+	-	+	+	+	+	NR	9/13	69.2308
	Bilateral ptosis	NR	NR	-	-	NR	NR	-	NR	NR	NR	-	NR	0/13	0
	Long/flat philtrum	NR	+	-	-	NR	NR	-	NR	NR	NR	+	NR	2/13	15.3846
Oral & voice abnormality	Mouth- large/small/up-downturned etc)	NR	NR	-	-	NR	NR	-	NR	NR	NR	NR	NR	0/13	0
	Irregular teeth	NR	NR	-	-	+	NR	-	+	NR	+	NR	NR	3/13	23.0769
	Cleft lip/palate	-	NR	-	-	NR	NR	-	NR	NR	NR	NR	NR	0/13	0
	High arched/narrow palate	+	NR	-	-	+	NR	-	+	+	+	+	NR	6/13	46.1538
	Retrognathia/macro-micrognathia	NR	NR	-	-	NR	+	-	NR	+	NR	NR	NR	3/13	23.0769
	Speech - nasal, delay/no speech	NR	+	+	NR	+	+	-	NR	+	+	+	+	9/13	69.2308
	Macrostomia	NR	NR	-	-	NR	NR	-	NR	NR	NR	NR	NR	0/13	0
Skeleton	Hand/fingers abnormality	+	+	+	-	+	+	-	+	-	+	+	+	10/13	76.9231
	kyphoscoliosis	NR	NR	-	-	NR	+	-	NR	NR	NR	NR	NR	1/13	7.69231
	Osteopoikilosis	NR	NR	NR	NR	NR	NR	NR	NR	NR	NR	NR	NR	0/13	0
	Feet/toe abnormality	+	+	NR	NR	+	NR	-	+	-	NR	NR	NR	4/13	30.7692
Ectodermal	Fine or sparse hair/eyebrows	+	+	-	-	-	NR	NR	NR	NR	NR	NR	NR	2/13	15.3846
	Cutis marmorata	NR	NR	-	-	-	NR	NR	NR	NR	NR	NR	NR	0/13	0
	Xerosis, keratosis, Hyperkeriosis/ Rash	NR	NR	-	-	-	NR	NR	+	NR	NR	NR	NR	1/13	7.69231
Other	Eye abnormalities / strabismus	+	-	NR	-	NR	NR	-	-	-	-	-	NR	2/13	15.3846
	Ear abnormalities / recurrent infections	+	-	+	-	NR	NR	-	-	-		NR	NR	3/13	23.0769
	Cardiac abnormalities	+	+	-	-	-	-	NR	-	NR	+	-	NR	3/13	23.0769
	Brain abnormalities	+	-	-	-	NR	NR	NR	-	+	+	-	+	4/13	30.7692
	Kidney/ renal abnormalities	NR	NR	-	+	NR	-	-	NR	NR	NR	+	NR	2/13	15.3846
	Diabetes / insulin related	-	-	-	-	+	NR	NR	NR	+	+	+	NR	4/13	30.7692
	Testes/Vulva abnormalities	+	+	NR	+	-	+	NR	-	NR	NR	NR	NR	4/13	30.7692
	Short / webbed neck	NR	NR	-	-	-	NR	NR	NR	NR	NR	NR	NR	0/13	0
	Behavioral issues/autistic/shy/hyperactive	NR	NR	+	+	+	NR	+	+	+	+	+	+	9/13	69.2308
	Seizures / epileptic	NR	-	-	-	NR	NR	NR	NR	+	+	NR	+	4/13	30.7692
	Obesity	NR	+	+	+	+	+	-	NR	+	NR	+	NR	7/13	53.8462
	Pigmented spot/ mongolian spot	+	NR	NR	NR	+	NR	NR	+	+	NR	NR	NR	4/13	30.7692
	Hypotonia	+	NR	NR	NR	+	NR	NR	NR	+	-	NR	+	4/13	30.7692
	Haematemesis	NR	NR	NR	NR	NR	NR	NR	NR	NR	NR	NR	NR	0/13	0
Genes affected	ACADS	+	+	-	-	+	-	-	-	+	-	+	-
	HNF1A	+	+	-	-	+	-	-	-	+	-	+	-
	P2RX7	+	+	-	-	+	-	-	-	+	-	+	-
	KDM2B	+	+	-	-	+	-	-	-	+	+	+	+
	SETD1B	+	+	-	-	+	-	-	+	-	+	-	+
	GPR109A	+	+	-	-	-	-	-	+	-	+	-	-
	GPR109B	+	+	-	-	-	-	-	+	-	+	-	-
	GPR81	+	+	-	-	-	-	-	+	-	+	-	-
	STX2	+	-	+	+	-	+	-	-	-	-	-	-
	ULK1	+	-	+	+	-	+	-	-	-	-	-	-
	P2RX2	+	-	-	-	-	+	+	-	-	-	-	-
Coordinates	cytogenetic deletion	q24.31q24.33	q24.31q24.32	q24.33	q24.32q24.33	q24.31	q24.31q24.33	q24.33	q24.31	q24.31	q24.31	q24.31	q24.31
	chr12 deletion in bp	120700001-133851895a~	120700001-129300000a~	130968324-132568324c~	128068324-132568324c~	121015617-122515617b~	124499411-133779461c	133061777-133722189d	122258305-123742972d	121149191-122129290d	121887158-123552213d	121887158-123552213d	121908905-122269437d
*
a	G-banding
b	BAC
c	array-CGH
d	SNP-array

## Sheet: Supplementary Table 7
Supplementary Table 7.1: Summary of overlapping clinical features of 13 reported individuals with deletions at 12q22q24.33
	Clinical features	Articles
		Sathya [1999]	Plotner [2003]	Niyazof [2007]		Baple [2010]	Al-Zahrani [2011]	Kehrer [2013]	Qiao etal [2013]	Chouery [2013]	Palumbo [2014]	Verhoeven [2015]	Labonne [2016]
	Individual	1	2	3	4	5	6	7	8	9	10	11	12	12
General	Gender	M	M	M	M	F	M	M	F	F	F	M	M	9M/3F
	Birth weight (kg)	2.63	2.84	3.5	2.6	4.1	NR	3.1	NR	2.9	2.6	3.25	NR	2.66889	%
	Developmental delay/intelectual disability	+	+	+	+	+	+	+	+	+	+	+	+	12/12	100
	Growth retardation	NR	+	-	+	-	+	-	-	-	-	-	-	3/11	27.2727
	Feeding difficulties / vomiting -reflux	+	NR	-	-	-	NR	NR	NR	NR	NR	NR	+	2/5	40
	IUGR	NR	NR	NR	NR	NR	NR	NR	NR	-	NR	NR	NR	0/0	0
Head/face Dysmorphism	Broad/prominent/high/big forehead (head)	-	NR	-	-	NR	NR	-	NR	NR	NR	-	+	1/6	16.6667
	Telecanthus/hyper-hypotelorism	-	NR	-	-	NR	NR	-	NR	NR	NR	-	+	1/6	16.6667
	Up/downward slant/small palpebral fissures	+	NR	-	-	+	NR	-	+	NR	+	-	-	4/9	44.4444
	Nose - Short /broad/high/upturned	+	+	-	-	+	NR	-	+	+	+	+	NR	7/10	70
	Thin upper lip / full lip	-	NR	-	-	+	NR	-	NR	+	+	-	NR	3/8	37.5
	Low set ears or rotated ears / large ears	-	+	-	+	+	+	-	+	+	+	+	NR	8/11	72.7273
	Bilateral ptosis	NR	NR	-	-	NR	NR	-	NR	NR	NR	-	NR	0/4	0
	Long/flat philtrum	NR	+	-	-	NR	NR	-	NR	NR	NR	+	NR	2/5	40
Oral & voice abnormality	Mouth- large/small/up-downturned etc)	NR	NR	-	-	NR	NR	-	NR	NR	NR	NR	NR	0/3	0
	Irregular teeth	NR	NR	-	-	+	NR	-	+	NR	+	NR	NR	3/6	50
	Cleft lip/palate	-	NR	-	-	NR	NR	-	NR	NR	NR	NR	NR	0/4	0
	High arched/narrow palate	+	NR	-	-	+	NR	-	+	+	+	+	NR	6/9	66.6667
	Retrognathia/macro-micrognathia	NR	NR	-	-	NR	+	-	NR	+	NR	NR	NR	2/5	40
	Speech - nasal, delay/no speech	NR	+	+	NR	+	+	-	NR	+	+	+	+	8/9	88.8889
	Macrostomia	NR	NR	-	-	NR	NR	-	NR	NR	NR	NR	NR	0/3	0
Skeleton	Hand/fingers abnormality	+	+	+	-	+	+	-	+	-	+	+	+	9/12	75
	kyphoscoliosis	NR	NR	-	-	NR	+	-	NR	NR	NR	NR	NR	1/4	25
	Osteopoikilosis	NR	NR	NR	NR	NR	NR	NR	NR	NR	NR	NR	NR	0/0	0
	Feet/toe abnormality	+	+	NR	NR	+	NR	-	+	-	NR	NR	NR	4/6	66.6667
Ectodermal	Fine or sparse hair/eyebrows	-	+	-	-	-	NR	NR	NR	NR	NR	NR	NR	1/5	20
	Cutis marmorata	NR	NR	-	-	-	NR	NR	NR	NR	NR	NR	NR	0/3	0
	Xerosis, keratosis, Hyperkeriosis/ Rash	NR	NR	-	-	-	NR	NR	+	NR	NR	NR	NR	1/4	25
Other	Eye abnormalities / strabismus	+	-	NR	-	NR	NR	-	-	-	-	-	NR	1/8	12.5
	Ear abnormalities / recurrent infections	+	-	+	-	NR	NR	-	-	-	-	NR	NR	2/8	25
	Cardiac abnormalities	+	+	-	-	-	-	NR	-	NR	+	-	NR	3/9	33.3333
	Brain abnormalities	+	-	-	-	NR	NR	NR	-	+	+	-	-	3/9	33.3333
	Kidney/ renal abnormalities	NR	NR	-	+	NR	-	-	NR	NR	NR	+	NR	2/5	40
	Diabetes / insulin related	-	-	-	-	+	NR	NR	NR	-	-	+	NR	2/8	25
	Testes/Vulva abnormalities	+	-	NR	+	-	+	NR	-	NR	NR	NR	NR	3/6	50
	Short / webbed neck	NR	NR	-	-	-	NR	NR	NR	NR	NR	NR	NR	0/3	0
	Behavioral issues/autistic/shy/hyperactive	NR	NR	+	+	+	NR	+	+	-	+	-	+	6/9	66.6667
	Seizures / epileptic	NR	-	-	-	NR	NR	NR	NR	+	+	NR	+	3/6	50
	Obesity	NR	+	+	+	+	-	-	NR	+	NR	+	NR	6/8	75
	Pigmented spot/ mongolian spot	+	NR	NR	NR	+	NR	NR	NR	+	NR	NR	NR	3/3	100
	Hypotonia	+	NR	NR	NR	+	NR	NR	NR	+	-	NR	+	4/5	80
	Haematemesis	NR	NR	NR	NR	NR	NR	NR	NR	NR	NR	NR	NR	0/0	0
Coordinates	cytogenetic deletion	q24.31q24.33	q24.31q24.32	q24.33	q24.32q24.33	q24.31	q24.31q24.33	q24.33	q24.31	q24.31	q24.31	q24.31	q24.31
	chr12 deletion in bp	120700001-133851895a~	120700001-129300000a~	130968324-132568324c~	128068324-132568324c~	120915258-122495640b~	124499411-133779461c	133061777-133722189d	122258305-123742972d	121149191-122129290d	121887158-123552213d	120761046-122422819d	121908905-122269437d
*
a	G-banding
b	BAC
c	array-CGH
d	SNP-array
Supplementary Table 7.2: Summary of overlapping clinical features of 7 reported individuals with deletions at 12q24.31
	12q24.31
	Clinical features	Articles
		Plotner [2003]	Baple [2010]	Qiao etal [2013]	Chouery [2013]	Palumbo [2014]	Verhoeven [2015]	Labonne [2016]
	Patient number	2	5	8	9	10	11	12
	Gender	M	F	F	F	F	M	M	3M/4F
	Birth weight (kg)	2.84	4.1	NR	2.9	2.6	3.25	NR		%
	Delay development	+	+	+	+	+	+	+	7/7	100
	Mental retardation	NR	-	+	NR	+	-	-	2/5	40
	Growth retardation	+	-	-	-	-	-	-	1/7	14.2857
	Feeding difficulties / vomiting -reflux	NR	-	NR	NR	NR	NR	+	1/2	50
	IUGR	NR	NR	NR	-	NR	NR	NR	0/1	0
	Broad/prominent/high forehead	NR	NR	NR	NR	NR	-	+	1/2	50
	Telecanthus/hyper-hypotelorism	NR	NR	NR	NR	NR	-	+	1/2	50
	Up/downward slant/small palpebral fissures	NR	+	+	NR	+	-	-	3/5	60
	Nose - Short /broad/high/upturned	+	+	+	+	+	+	NR	6/6	100
	Thin upper lip / full lip	NR	+	NR	+	+	-	NR	3/4	75
	Low set ears or rotated ears / large ears	+	+	+	+	+	+	NR	6/6	100
	Bilateral ptosis	NR	NR	NR	NR	NR	-	NR	0/1	0
	Long/flat philtrum	+	NR	NR	NR	NR	+	NR	2/2	100
	Mouth abnormality (large/up-downturned etc)	NR	NR	NR	NR	NR	NR	NR	0/0	0
	Teeth - misaligned/crowded/abnormal	NR	+	+	NR	+	NR	NR	3/3	100
	Cleft lip/palate	NR	NR	NR	NR	NR	NR	NR	0/0	0
	High arched/narrow palate	NR	+	+	+	+	+	NR	5/5	100
	Retrognathia/macro-micrognathia	NR	NR	NR	+	NR	NR	NR	1/1	100
	Nasal speech / delay speech	+	+	NR	+	+	+	+	6/6	100
	Macrostomia	NR	NR	NR	NR	NR	NR	NR	0/0	0
	Fingers/hands deformity-abnormality	+	+	+	-	+	+	+	6/7	85.7143
	kyphoscoliosis	NR	NR	NR	NR	NR	NR	NR	0/0	0
	Osteopoikilosis	NR	NR	NR	NR	NR	NR	NR	0/0	0
	Toe/Feet deformity-abnormality	+	+	+	-	NR	NR	NR	3/4	75
	Fine or sparse hair/eyebrows	+	-	NR	NR	NR	NR	NR	1/2	50
	Cutis marmorata	NR	-	NR	NR	NR	NR	NR	0/1	0
	Xerosis, keratosis, Hyperkeriosis/ Rash	NR	-	+	NR	NR	NR	NR	1/2	50
	Eye abnormalities / strabismus	-	NR	-	-	-	-	NR	0/5	0
	Ear abnormalities / recurrent infections	-	NR	-	-	-	NR	NR	0/4	0
	Cardiac abnormalities	+	-	-	NR	+	-	NR	2/5	40
	Brain abnormalities	-	NR	-	+	+	-	-	2/6	33.3333
	Kidney/ renal abnormalities	NR	NR	NR	NR	NR	+	NR	1/1	100
	Diabetes / insulin related	-	+	NR	-	-	+	NR	2/5	40
	Testes/genitalia abnormalities	-	-	-	NR	NR	NR	NR	0/3	0
	Short / webbed neck	NR	-	NR	NR	NR	NR	NR	0/1	0
	Behavioral issues/autistic/shy/hyperactive	NR	+	+	-	+	-	+	4/6	66.6667
	Seizures / epileptic	-	NR	NR	+	+	NR	+	3/4	75
	Obesity	+	+	NR	+	NR	+	NR	4/4	100
	Pigmented spot/ mongolian spot	NR	+	NR	+	NR	NR	NR	2/2	100
	Hypotonia	NR	+	NR	+	-	NR	+	3/4	75
	Haematemesis	NR	NR	NR	NR	NR	NR	NR	0/0	0
	cytogenetic deletion	q24.31q24.32	q24.31	q24.31	q24.31	q24.31	q24.31	q24.31
	chr12 deletion in bp	120700001-129300000a~	120915258-122495640b~	122258305-123742972d	121149191-122129290d	121887158-123552213d	120761046-122422819d	121908905-122269437d
Supplementary Table 7.3: Summary of overlapping clinical features of 7 reported individuals with deletions at 12q24.31
	12q24.33
	Clinical features	Articles
		Niyazof [2007]		Al-Zahrani [2011]	Kehrer [2013]
	Individual	3	4	6	7
	Gender	M	M	M	M	3M
	Birth weight (kg)	3.5	2.6	NR	3.1	3.1	%
	Delay development	-	+	+	+	3/4	75
	Mental retardation	+	+	NR	+	3/3	100
	Growth retardation	-	+	+	-	2/4	50
	Feeding difficulties / vomiting -reflux	-	-	NR	NR	0/2	0
	IUGR	NR	NR	NR	NR	0/0	0
	Broad/prominent/high/big forehead (head)	-	-	NR	-	0/3	0
	Telecanthus/hyper-hypotelorism	-	-	NR	-	0/3	0
	Up/downward slant/small palpebral fissures	-	-	NR	-	0/3	0
	Nose, bridge - Short /broad/high/upturned	-	-	NR	-	0/3	0
	Thin upper lip / full lip	-	-	NR	-	0/3	0
	Low set ears or rotated ears / large ears	-	+	+	-	2/4	50
	Bilateral ptosis	-	-	NR	-	0/3	0
	Long/flat philtrum	-	-	NR	-	0/3	0
	Mouth abnormality (large/up-downturned etc)	-	-	NR	-	0/3	0
	Irregular teeth	-	-	NR	-	0/3	0
	Cleft lip/palate	-	-	NR	-	0/3	0
	High arched/narrow palate	-	-	NR	-	0/3	0
	Retrognathia/macro-micrognathia	-	-	+	-	1/4	25
	Speech - nasal, delay/no speech	+	NR	+	-	2/3	66.6667
	Macrostomia	-	-	NR	-	0/3	0
	Hand/fingers abnormality	+	-	+	-	2/4	50
	kyphoscoliosis/scoliosis	-	-	+	-	1/4	25
	Osteopoikilosis	NR	NR	NR	NR	0/0	0
	Feet/toe abnormality	NR	NR	NR	-	0/1	0
	Fine or sparse hair/eyebrows	-	-	NR	NR	0/2	0
	Cutis marmorata	-	-	NR	NR	0/2	0
	Xerosis, keratosis, Hyperkeriosis/ Rash	-	-	NR	NR	0/2	0
	Eye abnormalities / strabismus	NR	-	NR	-	0/2	0
	Ear abnormalities / recurrent infections	+	-	NR	-	1/3	33.3333
	Cardiac abnormalities	-	-	-	NR	0/3	0
	Brain abnormalities	-	-	NR	NR	0/2	0
	Kidney/ renal abnormalities	-	+	-	-	1/4	25
	Diabetes / insulin related	-	-	NR	NR	0/2	0
	Testes/genitalia abnormalities	NR	+	+	NR	2/2	100
	Short / webbed neck	-	-	NR	NR	0/2	0
	Behavioral issues/autistic/shy/hyperactive	+	+	NR	+	3/3	100
	Seizures / epileptic	-	-	NR	NR	0/2	0
	Obesity	+	+	-	-	2/4	50
	Pigmented spot/ mongolian spot	NR	NR	NR	NR	0/0	0
	Hypotonia	NR	NR	NR	NR	0/0	0
	Haematemesis	NR	NR	NR	NR	0/0	0
	cytogenetic deletion	q24.33	q24.32q24.33	q24.31q24.33	q24.33
	chr12 deletion in bp	130968324-132568324c~	128068324-132568324c~	124499411-133779461c	133061777-133722189d

## Sheet: Supplementary Table 8
Donor ID	GEO accession	GEO sample	SRA number	Source	PMID	Sequencing	Developmental stage	Tissue	group
ENCDO069AAA	GSE78567	GSM2072383	SRR3192434	ENCODE	22955616	paired end	28 week (Day 196)	Fetal_heart_rep1	heart
ENCDO070AAA	GSE78567	GSM2072382	SRR3192433	ENCODE	22955616	paired end	19 week (Day 133)	Fetal_heart_rep2
ENCDO064AAA	GSE78569	GSM2072386	SRR3192439	ENCODE	22955616	paired end	20 week (Day 140)	Fetal_liver_rep1	liver
ENCDO065AAA	GSE78569	GSM2072387	SRR3192440	ENCODE	22955616	paired end	22 week (Day 154)	Fetal_liver_rep2
ENCDO064AAA	GSE78570	GSM2072389	SRR3192442	ENCODE	22955616	paired end	20 week (Day 140)	Fetal_lung_rep1	lung
ENCDO067AAA	GSE78570	GSM2072388	SRR3192441	ENCODE	22955616	paired end	24 week (Day 168)	Fetal_lung_rep2
ENCDO065AAA	GSE78575	GSM2072399	SRR3192452	ENCODE	22955616	paired end	22 week (Day 154)	Fetal_spinal cord_rep1	spinal cord
ENCDO067AAA	GSE78575	GSM2072398	SRR3192451	ENCODE	22955616	paired end	24 week (Day 168)	Fetal_spinal cord_rep2
ENCDO065AAA	GSE78574	GSM2072397	SRR3192448	ENCODE	22955616	paired end	22 week (Day 154)	Fetal_skin of body_rep1	skin
ENCDO067AAA	GSE78574	GSM2072396	SRR3192447	ENCODE	22955616	paired end	24 week (Day 168)	Fetal_skin of body_rep2
ENCDO070AAA	GSE78573	GSM2072394	SRR3192453	ENCODE	22955616	paired end	19 week (Day 133)	Fetal_skeletal muscle_rep1	skeletal muscle
ENCDO065AAA	GSE78573	GSM2072395	SRR3192454	ENCODE	22955616	paired end	22 week (Day 154)	Fetal_skeletal muscle_rep2
ENCDO066AAA	GSE78576	GSM2072401	SRR3192450	ENCODE	22955616	paired end	40 week (Day 280)	Fetal_stomach_rep1	stomach
ENCDO071AAA	GSE78576	GSM2072400	SRR3192449	ENCODE	22955616	paired end	36 week (Day 252)	Fetal_stomach_rep2
ENCDO064AAA	GSE78566	GSM2072381	SRR3192425	ENCODE	22955616	paired end	20 week (Day 140)	Fetal_frontal cortex_rep1	brain
ENCDO065AAA	GSE78566	GSM2072380	SRR3192424	ENCODE	22955616	paired end	22 week (Day 154)	Fetal_frontal cortex_rep2
ENCDO064AAA	GSE78577	GSM2072403	SRR3192464	ENCODE	22955616	paired end	20 week (Day 140)	Fetal_temporal lobe_rep1
ENCDO067AAA	GSE78577	GSM2072402	SRR3192463	ENCODE	22955616	paired end	24 week (Day 168)	Fetal_temporal lobe_rep2
ENCDO065AAA	GSE78572	GSM2072393	SRR3192446	ENCODE	22955616	paired end	22 week (Day 154)	Fetal_parietal lobe_rep1
ENCDO067AAA	GSE78572	GSM2072392	SRR3192445	ENCODE	22955616	paired end	24 week (Day 168)	Fetal_parietal lobe_rep2
ENCDO064AAA	GSE78565	GSM2072379	SRR3192432	ENCODE	22955616	paired end	20 week (Day 140)	Fetal_diencephalon_rep1
ENCDO065AAA	GSE78565	GSM2072378	SRR3192431	ENCODE	22955616	paired end	22 week (Day 154)	Fetal_diencephalon_rep2
ENCDO063AAA	GSE78564	GSM2072377	SRR3192428	ENCODE	22955616	paired end	37week (Day 259)	Fetal_cerebellum_rep1
ENCDO070AAA	GSE78564	GSM2072376	SRR3192427	ENCODE	22955616	paired end	19 week (Day 133)	Fetal_cerebellum_rep2
ENCDO064AAA	GSE78571	GSM2072390	SRR3192443	ENCODE	22955616	paired end	20 week (Day 140)	Fetal_occipital lobe_rep1
ENCDO065AAA	GSE78571	GSM2072391	SRR3192444	ENCODE	22955616	paired end	22 week (Day 154)	Fetal_occipital lobe_rep2

## Sheet: Supplementary Table 4.3, 4.4
Supplementary Table 4: Summary of overlapping clinical features of 13 reported probands with deletions at 12q22q24.33 (deletion cluster 4)
	Clinical features	Articles
		Sathya [1999]	Plotner [2003]	Niyazof [2007]		Baple [2010]	Al-Zahrani [2011]	Kehrer [2013]	Qioa etal [2013]	Chouery [2013]	Palumbo [2014]	Verhoeven [2015]	Labonne [2016]
	Patient number	1	2	3	4	5	6	7	8	9	10	11	12	12
General	Gender	M	M	M	M	F	M	M	F	F	F	M	M	9M/3F
	Birth weight (kg)	2.63	2.84	3.5	2.6	4.1	NR	3.1	NR	2.9	2.6	3.25	NR	2.66889
	Delay development	+	+	-	+	+	+	+	+	+	+	+	+	11/12	91.6667
	Growth/mental retardation	NR	+	+	+	+	+	+	+	+	+	-	+	10/12	83.3333
	Feeding difficulties / vomiting -reflux	+	NR	-	-	-	NR	NR	NR	NR	NR	NR	+	2/12	16.6667
	IGUR	NR	NR	NR	NR	NR	NR	NR	NR	-	NR	NR	NR	0/12	0
Head/face Dysmorphism	Broad/prominent/high/big forehead (head)	-	NR	-	-	NR	NR	-	NR	NR	NR	-	+	1/12	8.33333
	Telecanthus/hyper-hypotelorism	-	NR	-	-	NR	NR	-	NR	NR	NR	-	+	1/12	8.33333
	Up/downward slant/small palpebral fissures	+	NR	-	-	+	NR	-	+	NR	+	-	-	4/12	33.3333
	Nose - Short /broad/high/upturned	+	+	-	-	+	NR	-	+	+	+	+	NR	7/12	58.3333
	Thin upper lip / full lip	-	NR	-	-	+	NR	-	NR	+	+	-	NR	3/12	25
	Low set ears or rotated ears / large ears	-	+	-	+	+	+	-	+	+	+	+	NR	8/12	66.6667
	Bilateral ptosis	NR	NR	-	-	NR	NR	-	NR	NR	NR	-	NR	0/12	0
	Long/flat philtrum	NR	+	-	-	NR	NR	-	NR	NR	NR	+	NR	2/12	16.6667
Oral & voice abnormality	Mouth- large/small/up-downturned etc)	NR	NR	-	-	NR	NR	-	NR	NR	NR	NR	NR	0/12	0
	Irregular teeth	NR	NR	-	-	+	NR	-	+	NR	+	NR	NR	3/12	25
	Cleft lip/palate	-	NR	-	-	NR	NR	-	NR	NR	NR	NR	NR	0/12	0
	High arched/narrow palate	+	NR	-	-	+	NR	-	+	+	+	+	NR	6/12	50
	Retrognathia/macro-micrognathia	NR	NR	-	-	NR	+	-	NR	+	NR	NR	NR	2/12	16.6667
	Speech - nasal, delay/no speech	NR	+	+	NR	+	+	-	NR	+	+	+	+	8/12	66.6667
	Macrostomia	NR	NR	-	-	NR	NR	-	NR	NR	NR	NR	NR	0/12	0
Skeleton	Hand/fingers abnormality	+	+	+	-	+	+	-	+	-	+	+	+	9/12	75
	kyphoscoliosis	NR	NR	-	-	NR	+	-	NR	NR	NR	NR	NR	1/12	8.33333
	Osteopoikilosis	NR	NR	NR	NR	NR	NR	NR	NR	NR	NR	NR	NR	0/12	0
	Feet/toe abnormality	+	+	NR	NR	+	NR	-	+	-	NR	NR	NR	4/12	33.3333
Ectodermal	Fine or sparse hair/eyebrows	-	+	-	-	-	NR	NR	NR	NR	NR	NR	NR	1/12	8.33333
	Cutis marmorata	NR	NR	-	-	-	NR	NR	NR	NR	NR	NR	NR	0/12	0
	Xerosis, keratosis, Hyperkeriosis/ Rash	NR	NR	-	-	-	NR	NR	+	NR	NR	NR	NR	1/12	8.33333
Other	Eye abnormalities / strabismus	+	-	NR	-	NR	NR	-	-	-	-	-	NR	1/12	8.33333
	Ear abnormalities / recurrent infections	+	-	+	-	NR	NR	-	-	-	-	NR	NR	2/12	16.6667
	Cardiac abnormalities	+	+	-	-	-	-	NR	-	NR	+	-	NR	3/12	25
	Brain abnormalities	+	-	-	-	NR	NR	NR	-	+	+	-	-	3/12	25
	Kidney/ renal abnormalities	NR	NR	-	+	NR	-	-	NR	NR	NR	+	NR	2/12	16.6667
	Diabetes / insulin related	-	-	-	-	+	NR	NR	NR	-	-	+	NR	2/12	16.6667
	Testes/Vulva abnormalities	+	-	NR	+	-	+	NR	-	NR	NR	NR	NR	3/12	25
	Short / webbed neck	NR	NR	-	-	-	NR	NR	NR	NR	NR	NR	NR	0/12	0
	Behavioral issues/autistic/shy/hyperactive	NR	NR	+	+	+	NR	+	+	-	+	-	+	6/12	50
	Seizures / epileptic	NR	-	-	-	NR	NR	NR	NR	+	+	NR	+	3/12	25
	Obesity	NR	+	+	+	+	-	-	NR	+	NR	+	NR	6/12	50
	Pigmented spot/ mongolian spot	+	NR	NR	NR	+	NR	NR	NR	+	NR	NR	NR	3/12	25
	Hypotonia	+	NR	NR	NR	+	NR	NR	NR	+	-	NR	+	4/12	33.3333
	Haematemesis	NR	NR	NR	NR	NR	NR	NR	NR	NR	NR	NR	NR	0/12	0
	cytogenetic deletion	q24.31q24.33	q24.31q24.32	q24.33	q24.32q24.33	q24.31	q24.31q24.33	q24.33	q24.31	q24.31	q24.31	q24.31	q24.31
	chr12 deletion in bp	120700001-133851895a~	120700001-129300000a~	130968324-132568324c~	128068324-132568324c~	121015617-122515617b~	124499411-133779461c	133061777-133722189d	122258305-123742972d	121149191-122129290d	121887158-123552213d	121887158-123552213d	121908905-122269437d
	12q24.31
	Clinical features	Articles
		Plotner [2003]	Baple [2010]	Qioa etal [2013]	Chouery [2013]	Palumbo [2014]	Verhoeven [2015]	Labonne [2016]
	Patient number	2	5	8	9	10	11	12	7
	Gender	M	F	F	F	F	M	M	3M/4F	%
	Birth weight (kg)	2.84	4.1	NR	2.9	2.6	3.25	NR
	Delay development	+	+	+	+	+	+	+	7/7	100	75
	Growth/mental retardation	+	+	+	+	+	-	+	6/7	85.7143	100
	Feeding difficulties / vomiting -reflux	NR	-	NR	NR	NR	NR	+	1/7	14.2857	0
	IGUR	NR	NR	NR	-	NR	NR	NR	0/7	0	0
	Broad/prominent/high forehead	NR	NR	NR	NR	NR	-	+	1/7	14.2857	0
	Telecanthus/hyper-hypotelorism	NR	NR	NR	NR	NR	-	+	1/7	14.2857	0
	Up/downward slant/small palpebral fissures	NR	+	+	NR	+	-	-	3/7	42.8571	0
	Nose - Short /broad/high/upturned	+	+	+	+	+	+	NR	6/7	85.7143	0
	Thin upper lip / full lip	NR	+	NR	+	+	-	NR	3/7	42.8571	0
	Low set ears or rotated ears / large ears	+	+	+	+	+	+	NR	6/7	85.7143	50
	Bilateral ptosis	NR	NR	NR	NR	NR	-	NR	0/7	0	0
	Long/flat philtrum	+	NR	NR	NR	NR	+	NR	2/7	28.5714	0
	Mouth abnormality (large/up-downturned etc)	NR	NR	NR	NR	NR	NR	NR	0/7	0	0
	Teeth - misaligned/crowded/abnormal	NR	+	+	NR	+	NR	NR	3/7	42.8571	0
	Cleft lip/palate	NR	NR	NR	NR	NR	NR	NR	0/7	0	0
	High arched/narrow palate	NR	+	+	+	+	+	NR	5/7	71.4286	0
	Retrognathia/macro-micrognathia	NR	NR	NR	+	NR	NR	NR	1/7	14.2857	25
	Nasal speech / delay speech	+	+	NR	+	+	+	+	6/7	85.7143	50
	Macrostomia	NR	NR	NR	NR	NR	NR	NR	0/7	0	0
	Fingers/hands deformity-abnormality	+	+	+	-	+	+	+	6/7	85.7143	50
	kyphoscoliosis	NR	NR	NR	NR	NR	NR	NR	0/7	0	25
	Osteopoikilosis	NR	NR	NR	NR	NR	NR	NR	0/7	0	0
	Toe/Feet deformity-abnormality	+	+	+	-	NR	NR	NR	3/7	42.8571	0
	Fine or sparse hair/eyebrows	+	-	NR	NR	NR	NR	NR	1/7	14.2857	0
	Cutis marmorata	NR	-	NR	NR	NR	NR	NR	0/7	0	0
	Xerosis, keratosis, Hyperkeriosis/ Rash	NR	-	+	NR	NR	NR	NR	1/7	14.2857	0
	Eye abnormalities / strabismus	-	NR	-	-	-	-	NR	0/7	0	0
	Ear abnormalities / recurrent infections	-	NR	-	-	-	NR	NR	0/7	0	25
	Cardiac abnormalities	+	-	-	NR	+	-	NR	2/7	28.5714	0
	Brain abnormalities	-	NR	-	+	+	-	-	2/7	28.5714	0
	Kidney/ renal abnormalities	NR	NR	NR	NR	NR	+	NR	1/7	14.2857	25
	Diabetes / insulin related	-	+	NR	-	-	+	NR	2/7	28.5714	0
	Testes/genitalia abnormalities	-	-	-	NR	NR	NR	NR	0/7	0	50
	Short / webbed neck	NR	-	NR	NR	NR	NR	NR	0/7	0	0
	Behavioral issues/autistic/shy/hyperactive	NR	+	+	-	+	-	+	4/7	57.1429	75
	Seizures / epileptic	-	NR	NR	+	+	NR	+	3/7	42.8571	0
	Obesity	+	+	NR	+	NR	+	NR	4/7	57.1429	50
	Pigmented spot/ mongolian spot	NR	+	NR	+	NR	NR	NR	2/7	28.5714	0
	Hypotonia	NR	+	NR	+	-	NR	+	3/7	42.8571	0
	Haematemesis	NR	NR	NR	NR	NR	NR	NR	0/7	0	0
	cytogenetic deletion	q24.31q24.32	q24.31	q24.31	q24.31	q24.31	q24.31	q24.31
	chr12 deletion in bp	120700001-129300000a~	121015617-122515617b~	122258305-123742972d	121149191-122129290d	121887158-123552213d	121887158-123552213d	121908905-122269437d
	12q24.33
	Clinical features	Articles
		Niyazof [2007]		Kehrer [2013]	Al-Zahrani [2011]
	Patient number	4	5	8	6	3
	Gender	M	M	M	M	3M	%
	Birth weight (kg)	3.5	2.6	3.1	NR	3.1
	Delay development	-	+	+	+	3/4	75
	Growth/mental retardation	+	+	+	+	4/4	100
	Feeding difficulties / vomiting -reflux	-	-	NR	NR	0/4	0
	IGUR	NR	NR	NR	NR	0/4	0
	Broad/prominent/high/big forehead (head)	-	-	-	NR	0/4	0
	Telecanthus/hyper-hypotelorism	-	-	-	NR	0/4	0
	Up/downward slant/small palpebral fissures	-	-	-	NR	0/4	0
	Nose, bridge - Short /broad/high/upturned	-	-	-	NR	0/4	0
	Thin upper lip / full lip	-	-	-	NR	0/4	0
	Low set ears or rotated ears / large ears	-	+	-	+	2/4	50
	Bilateral ptosis	-	-	-	NR	0/4	0
	Long/flat philtrum	-	-	-	NR	0/4	0
	Mouth abnormality (large/up-downturned etc)	-	-	-	NR	0/4	0
	Irregular teeth	-	-	-	NR	0/4	0
	Cleft lip/palate	-	-	-	NR	0/4	0
	High arched/narrow palate	-	-	-	NR	0/4	0
	Retrognathia/macro-micrognathia	-	-	-	+	1/4	25
	Speech - nasal, delay/no speech	+	NR	-	+	2/4	50
	Macrostomia	-	-	-	NR	0/4	0
	Hand/fingers abnormality	+	-	-	+	2/4	50
	kyphoscoliosis/scoliosis	-	-	-	+	1/4	25
	Osteopoikilosis	NR	NR	NR	NR	0/4	0
	Feet/toe abnormality	NR	NR	-	NR	0/4	0
	Fine or sparse hair/eyebrows	-	-	NR	NR	0/4	0
	Cutis marmorata	-	-	NR	NR	0/4	0
	Xerosis, keratosis, Hyperkeriosis/ Rash	-	-	NR	NR	0/4	0
	Eye abnormalities / strabismus	NR	-	-	NR	0/4	0
	Ear abnormalities / recurrent infections	+	-	-	NR	1/4	25
	Cardiac abnormalities	-	-	NR	-	0/4	0
	Brain abnormalities	-	-	NR	NR	0/4	0
	Kidney/ renal abnormalities	-	+	-	-	1/4	25
	Diabetes / insulin related	-	-	NR	NR	0/4	0
	Testes/genitalia abnormalities	NR	+	NR	+	2/4	50
	Short / webbed neck	-	-	NR	NR	0/4	0
	Behavioral issues/autistic/shy/hyperactive	+	+	+	NR	3/4	75
	Seizures / epileptic	-	-	NR	NR	0/4	0
	Obesity	+	+	-	-	2/4	50
	Pigmented spot/ mongolian spot	NR	NR	NR	NR	0/4	0
	Hypotonia	NR	NR	NR	NR	0/4	0
	Haematemesis	NR	NR	NR	NR	0/4	0
	cytogenetic deletion	q24.33	q24.32q24.33	q24.33	q24.31q24.33
	chr12 deletion in bp	130968324-132568324c~	128068324-132568324c~	133061777-133722189d	124499411-133779461c
